# Supplementary material for: Iron induces two distinct Ca2+ signalling cascades in astrocytes
Source: Commun Biol. 2021 May 5;4:525. doi: 10.1038/s42003-021-02060-x (PMC8100120; doi:10.1038/s42003-021-02060-x)
Supplement: Supplementary file 4 — Supplementary Data 1 [file 42003_2021_2060_MOESM4_ESM.xlsx]

## Sheet: Fig. 1A
Time (sec)	Control			Fe2+: 0.1 microM			Fe2+: 1 microM			Fe2+: 10 microM			Fe2+: 100 microM			Fe3+: 0.1 microM			Fe3+: 1 microM			Fe3+: 10 microM			Fe3+: 100 microM
	Mean	SD	N	Mean	SD	N	Mean	SD	N	Mean	SD	N	Mean	SD	N	Mean	SD	N	Mean	SD	N	Mean	SD	N	Mean	SD	N
0	1.01207	0.089919	10	0.99509	0.0502753	10	1.11431	0.128012	10	0.946374	0.0601373	10	1.00393	0.0693894	10	0.990944	0.0720199	10	0.960048	0.146761	10	0.935436	0.0294307	10	1.07304	0.0493567	10
15	1.04041	0.097239	10	1.00276	0.0643523	10	0.990295	0.0689016	10	1.04431	0.114733	10	0.952941	0.0677224	10	0.996229	0.065167	10	0.938522	0.110265	10	1.00304	0.0347612	10	1.04822	0.0494484	10
30	0.931623	0.074329	10	0.973294	0.0665607	10	1.10066	0.0239468	10	1.10538	0.102003	10	1.13037	0.0983678	10	0.997866	0.0623668	10	1.03223	0.0772989	10	1.08711	0.036185	10	1.10681	0.0574808	10
45	1.0159	0.08452	10	0.986243	0.0899864	10	0.984598	0.144166	10	1.17105	0.143786	10	1.03737	0.129745	10	0.973481	0.0717647	10	1.05837	0.12972	10	0.93699	0.0323748	10	0.958059	0.0604088	10
60	0.99334	0.079088	10	1.01245	0.0512299	10	1.00683	0.0899087	10	1.06015	0.17411	10	0.940511	0.0206267	10	0.998053	0.0576575	10	1.10988	0.0407995	10	1.12715	0.0254241	10	1.08651	0.0561212	10
75	0.93268	0.078924	10	1.03535	0.0787348	10	3.18732	0.136288	10	3.56438	0.115681	10	3.82662	0.112452	10	1.0007	0.0502753	10	1.64546	0.0974172	10	1.76119	0.0993585	10	2.08382	0.112181	10
90	0.938087	0.077244	10	1.0278	0.0621123	10	3.15017	0.151536	10	3.65837	0.126526	10	3.80644	0.10573	10	1.02675	0.0760924	10	2.06916	0.101877	10	2.54349	0.107344	10	2.7248	0.114188	10
105	0.887599	0.071547	10	1.05043	0.0514716	10	3.16774	0.16179	10	3.71361	0.12891	10	3.92445	0.121195	10	1.03669	0.0917047	10	2.61376	0.111036	10	3.02812	0.111222	10	3.33454	0.110543	10
120	0.943847	0.081742	10	1.05043	0.0604576	10	3.17453	0.160569	10	3.7099	0.12484	10	3.92944	0.116458	10	1.04747	0.0683875	10	2.47177	0.100475	10	2.98271	0.101359	10	3.29932	0.0991328	10
135	1.04696	0.12365	10	1.01894	0.0904955	10	3.14091	0.153873	10	3.60816	0.115348	10	3.89731	0.111002	10	0.99509	0.0680086	10	2.36549	0.107846	10	2.80633	0.108093	10	3.14649	0.10904	10
150	1.03979	0.098361	10	1.02008	0.0845549	10	3.10337	0.158286	10	3.58746	0.111573	10	3.89557	0.107491	10	1.02687	0.0742362	10	2.39253	0.102824	10	2.72591	0.113958	10	3.04152	0.114272	10
165	1.00849	0.074218	10	1.04844	0.0728807	10	3.11346	0.153904	10	3.58934	0.115676	10	3.85929	0.109415	10	1.00114	0.079881	10	2.26178	0.104835	10	2.66751	0.105983	10	2.8431	0.114805	10
180	1.0967	0.135766	10	0.998032	0.073962	10	3.14472	0.142679	10	3.52719	0.111197	10	3.85948	0.111997	10	1.00153	0.082178	10	2.11287	0.106349	10	2.5598	0.090446	10	2.7119	0.108448	10
195	1.0465	0.13133	10	1.04324	0.0704363	10	3.15697	0.144222	10	3.61532	0.127208	10	3.78409	0.106372	10	1.00126	0.0747925	10	2.08925	0.111226	10	2.46564	0.0996349	10	2.52333	0.112768	10
210	1.00786	0.084207	10	1.04863	0.0525409	10	3.15804	0.153627	10	3.66761	0.12951	10	3.84788	0.115379	10	1.0305	0.0736788	10	1.98784	0.119985	10	2.34627	0.0894989	10	2.47264	0.109079	10
225	1.05839	0.098017	10	1.008	0.0587712	10	3.14826	0.15243	10	3.63701	0.127414	10	3.85463	0.112337	10	1.03091	0.0748561	10	1.85612	0.127254	10	2.23929	0.0822725	10	2.39027	0.107614	10
240	0.997546	0.090385	10	1.00226	0.0642442	10	3.18402	0.133512	10	3.55189	0.11906	10	3.7971	0.109521	10	0.992686	0.0745379	10	1.78989	0.138452	10	2.12129	0.077885	10	2.27942	0.113294	10
255	1.01006	0.097886	10	0.939793	0.0795116	10	3.19185	0.126241	10	3.54685	0.121731	10	3.70698	0.101062	10	1.01705	0.0732492	10	1.63669	0.131609	10	1.9106	0.0843962	10	2.06842	0.109827	10
270	1.01346	0.106911	10	1.03663	0.0561301	10	3.17534	0.128803	10	3.56471	0.123726	10	3.65187	0.093887	10	1.04436	0.0677762	10	1.51813	0.110953	10	1.71192	0.0897417	10	1.80044	0.106873	10
285	0.996303	0.093469	10	0.988294	0.0588116	10	3.32515	0.0884361	10	3.44981	0.117605	10	3.62659	0.097044	10	0.99509	0.0615872	10	1.40193	0.115347	10	1.59504	0.0924816	10	1.6431	0.106772	10
300	0.982381	0.093645	10	0.995587	0.0594737	10	3.28999	0.0970683	10	3.53349	0.131382	10	3.62338	0.0982265	10	1.02327	0.0588666	10	1.32196	0.119987	10	1.43736	0.0930505	10	1.49005	0.108521	10

## Sheet: Fig. 1B
Time(s)	Fe2+										Fe3+
0	0.85	1.07	1.08	0.97	1.03	0.91	1.05	1.02	1.01	1.01	0.87	1.03	1.1	0.85	0.95	1.02	1.08	1.03	1.04	1.03
5	1.17	1.05	0.93	0.85	0.92	1.03	1.04	1.08	0.95	0.97	0.92	0.77	1.15	1.12	1.05	0.95	1.06	1.09	0.92	0.88
10	1.22	1.05	1.04	0.96	0.95	0.89	0.87	0.95	0.96	1.06	0.89	0.95	0.97	1.05	1.09	1.07	1.03	0.92	0.97	1.08
15	1.03	1.05	1.16	1.01	0.9	0.93	0.95	0.96	1.05	1.02	0.72	0.98	1.09	1.12	1.15	0.86	1.05	1.09	1.07	1.02
20	1.05	1.04	1.22	1.01	0.93	0.9	0.89	0.97	0.92	1.05	1.05	1.07	1.15	0.82	0.89	0.97	0.93	0.91	1.09	1.02
25	1.02	1.05	0.98	0.92	0.95	0.87	1.25	1.06	1.02	1.05	1.12	0.92	0.97	0.88	1.15	0.83	0.95	1.07	1.02	1.05
30	1.06	1.05	0.96	1.02	1.17	1.15	0.97	0.93	0.97	0.9	1.21	0.83	0.95	1.15	0.89	0.92	1.07	0.96	0.93	1.04
35	2.25	2.17	2.09	2.31	2.11	2.37	2.55	2.22	2.27	2.35	1.72	1.75	1.85	1.72	1.69	1.86	1.57	1.79	1.82	1.85
40	3.07	3.25	3.37	3.41	3.59	3.15	3.17	3.29	3.42	3.32	2.59	2.23	2.27	2.31	2.41	2.45	2.37	2.21	2.29	2.39
45	4.47	4.59	4.67	4.71	4.73	4.51	4.62	4.79	4.21	4.33	3.15	3.27	2.95	2.86	2.97	3.07	3.19	3.22	3.05	3.12
50	4.31	4.2	4.17	4.15	4.39	4.45	4.32	4.07	4.19	4.12	2.92	2.71	2.76	2.66	2.59	2.75	2.71	2.95	2.64	2.53
55	4.05	4.12	3.87	3.72	3.75	3.81	3.76	3.85	3.69	3.79	2.51	2.39	2.21	2.56	2.43	2.47	2.37	2.41	2.59	2.26
60	3.67	3.51	3.31	3.59	3.66	3.42	3.62	3.45	3.49	3.52	2.15	2.2	2.07	2.01	2.27	2.03	1.97	1.95	2.17	2.21
65	3.36	3.45	3.32	3.29	3.19	3.17	3.27	3.11	3.25	3.21	1.75	1.62	1.73	1.59	1.52	1.57	1.67	1.79	1.49	1.43
70	2.98	2.81	2.73	2.75	2.65	2.69	2.92	2.85	2.82	2.77	1.49	1.55	1.37	1.42	1.49	1.61	1.53	1.41	1.35	1.39
75	2.55	2.59	2.43	2.37	2.66	2.31	2.46	2.43	2.39	2.45	1.26	1.21	1.17	1.37	1.41	1.31	1.35	1.17	1.1	1.16
80	2.17	2.07	1.97	1.95	1.87	2.26	2.07	2.11	1.85	1.83	1.12	1.05	1.09	0.97	1.15	1.21	1.16	1.07	0.99	1.05
85	1.59	1.62	1.43	1.37	1.69	1.71	1.55	1.39	1.45	1.31	1.05	1.16	1.17	0.95	0.97	1.12	1.06	1.03	1.02	1.04
90	1.31	1.17	1.09	1.19	1.21	1.03	1.08	1.15	1.06	1.01	0.97	0.93	1.05	1.07	1.02	0.95	0.92	1.12	1.11	1.05

## Sheet: Fig. 1C
Fe2+/Fe3+ concentration (μM)	Fe2+			Fe3+
	Mean	SD	N	Mean	SD	N
0	1.00042	0.0934475	10	1.00042	0.0934475	10
0.1	1.01342	0.0665235	10	1.01085	0.0704326	10
1	3.17574	0.128486	10	1.97091	0.11011	10
10	3.59532	0.121055	10	2.3064	0.0811857	10
100	3.80569	0.100734	10	2.49082	0.0966749	10

## Sheet: Fig. 2C
	GFAP+	Thy1+	WT			GFAP+	Thy1+	WT
DMT1	0.62	1.05	0.9		TFR	0.47	0.77	0.59
	0.59	1.05	0.79			0.3	0.47	0.44
	0.42	0.75	0.75			0.27	0.71	0.55
	0.49	0.75	0.97			0.37	0.53	0.62
	0.75	1.06	0.84			0.22	0.27	0.43
	0.38	0.98	0.96			0.19	0.42	0.45
	0.45	0.87	0.99			0.39	0.59	0.38
	0.92	0.85	0.73			0.34	0.45	0.4
	0.41	0.96	0.92			0.27	0.57	0.39
	0.67	0.87	0.85			0.38	0.43	0.75

## Sheet: Fig. 2D
Ctrl	DMT1 siRNA(-)	DMT1 siRNA(+)		Ctrl	TFR siRNA(-)	TFR siRNA(+)
0.92	0.96	0.07		0.85	0.95	0.05
0.86	0.97	0.11		0.82	0.88	0.06
0.95	0.91	0.08		0.89	0.83	0.09
0.87	0.85	0.12		0.91	0.81	0.1
0.95	0.86	0.09		0.95	0.92	0.07
0.91	0.83	0.05		0.94	0.94	0.05

## Sheet: Fig. 2E
Time (sec)	DMT1 siRNA(-): Fe2+			DMT1 siRNA(+): Fe2+			TFR siRNA(-): Fe3+			TFR siRNA(+): Fe3+
	Mean	SD	N	Mean	SD	N	Mean	SD	N	Mean	SD	N
0	0.931171	0.0833619	10	0.927902	0.111966	10	1.0338	0.143548	10	0.98018	0.119872	10
15	1.09215	0.161783	10	1.05637	0.176896	10	0.912627	0.124042	10	0.969002	0.104261	10
30	0.937288	0.0770581	10	0.959379	0.124418	10	1.05273	0.170749	10	0.992691	0.123055	10
45	1.16997	0.0405649	10	1.05797	0.140786	10	0.91293	0.106328	10	1.08211	0.129368	10
60	1.13718	0.0517354	10	0.995712	0.128701	10	0.846013	0.165346	10	1.00932	0.117146	10
75	3.56487	0.14759	10	0.981372	0.136125	10	1.85666	0.175788	10	0.960974	0.117078	10
90	3.50784	0.14246	10	0.881068	0.112556	10	2.54657	0.186671	10	0.905539	0.189653	10
105	3.69474	0.160426	10	0.913363	0.109854	10	3.07613	0.124689	10	0.938861	0.185143	10
120	3.62938	0.168203	10	0.937808	0.133401	10	2.98421	0.136215	10	0.990298	0.176621	10
135	3.50605	0.161203	10	1.01642	0.165772	10	2.80715	0.124799	10	1.01602	0.151639	10
150	3.5455	0.156323	10	1.07947	0.189518	10	2.73336	0.11911	10	1.04289	0.140376	10
165	3.462	0.156675	10	1.02474	0.130146	10	2.64933	0.15578	10	1.0261	0.116431	10
180	3.48254	0.161154	10	1.10716	0.159385	10	2.52061	0.177662	10	1.155	0.143346	10
195	3.59643	0.141834	10	1.10592	0.17686	10	2.41261	0.124432	10	1.1533	0.141805	10
210	3.54141	0.162984	10	0.985062	0.136754	10	2.30506	0.157315	10	1.02574	0.154663	10
225	3.63367	0.194833	10	1.06204	0.165207	10	2.12121	0.129763	10	0.996659	0.127143	10
240	3.76401	0.130829	10	0.997916	0.156428	10	2.03923	0.178267	10	0.95849	0.162142	10
255	3.67857	0.100076	10	0.990436	0.143001	10	1.81912	0.196649	10	1.01287	0.155636	10
270	3.55466	0.157916	10	1.0046	0.156941	10	1.69906	0.139479	10	0.932681	0.151969	10
285	3.46753	0.156238	10	0.985582	0.129312	10	1.52848	0.133474	10	0.959399	0.154738	10
300	3.43256	0.158087	10	0.929709	0.135987	10	1.44363	0.138456	10	0.891877	0.155168	10

## Sheet: Fig. 2G
Nucleus			Cytoplasm
Control	Fe2+		Control	Fe2+
0.94572	0.365		0.91568	1.3083
0.94276	0.31797		0.90718	1.30423
0.93407	0.33416		1.0236	1.23614
1.06701	0.31468		0.93674	1.22265
0.94996	0.42599		0.95867	1.296
0.92221	0.33968		0.89815	1.3726

## Sheet: Fig. 3B
Time (sec)	Control			Fe2+			Fe3+
	Mean	SD	N	Mean	SD	N	Mean	SD	N
0	0.950709	0.252466	10	1.01283	0.21666	10	0.996883	0.221176	10
15	1.04146	0.276884	10	0.960563	0.199494	10	1.01017	0.19584	10
30	0.949732	0.293421	10	0.948526	0.209938	10	1.00316	0.205361	10
45	0.935969	0.282041	10	0.96601	0.190692	10	1.05942	0.185741	10
60	1.03439	0.206265	10	1.05143	0.1964	10	1.02948	0.19498	10
75	0.974284	0.198524	10	0.951624	0.207854	10	1.75841	0.209574	10
90	0.979918	0.248641	10	1.01624	0.197827	10	2.55175	0.191091	10
105	1.02472	0.185676	10	1.01148	0.214102	10	2.97872	0.201695	10
120	1.0143	0.20579	10	0.992433	0.222815	10	2.92914	0.215297	10
135	1.05015	0.19725	10	0.962413	0.212672	10	2.82208	0.197378	10
150	1.01137	0.226159	10	0.956135	0.203326	10	2.75897	0.196487	10
165	0.99971	0.209952	10	0.968027	0.202279	10	2.7604	0.187375	10
180	1.00102	0.23602	10	0.95206	0.191941	10	2.63894	0.182935	10
195	1.01358	0.199565	10	0.905159	0.188276	10	2.5948	0.185446	10
210	1.01699	0.207713	10	1.01618	0.198186	10	2.34983	0.187772	10
225	0.999772	0.214701	10	1.03669	0.192088	10	2.26264	0.183889	10
240	0.985802	0.209501	10	0.977943	0.19505	10	2.14739	0.184802	10
255	1.01358	0.222006	10	1.03087	0.194429	10	1.92212	0.182375	10
270	1.01699	0.20847	10	0.984929	0.179811	10	1.7426	0.166734	10
285	0.999772	0.27288	10	1.05412	0.180546	10	1.59815	0.174431	10
300	0.985802	0.192232	10	1.05308	0.187204	10	1.49749	0.173031	10

## Sheet: Fig. 3C
Time (sec)	Nifedipine			Fe2+			Fe3+			Nif-Fe2+			Nif-Fe3+
	Mean	SD	N	Mean	SD	N	Mean	SD	N	Mean	SD	N	Mean	SD	N
0	0.968758	0.0669822	10	1.04284	0.0556072	10	0.942952	0.053566	10	1.03525	0.0417439	10	1.03621	0.0872875	10
15	1.04912	0.0787906	10	1.01357	0.0659741	10	0.935193	0.0666534	10	1.06631	0.0434657	10	1.0216	0.0707036	10
30	0.987516	0.0699665	10	1.00745	0.0798194	10	0.894901	0.0813698	10	1.04922	0.0616229	10	1.01681	0.0810239	10
45	0.991199	0.0560047	10	1.02832	0.070335	10	0.915992	0.0710692	10	1.04549	0.0143654	10	1.03149	0.101259	10
60	1.00814	0.0714403	10	1.01877	0.0446661	10	0.942461	0.0544522	10	1.02084	0.0455105	10	1.04713	0.0783259	10
75	0.938827	0.052649	10	3.63431	0.128113	10	1.7806	0.143705	10	3.8192	0.151597	10	1.66462	0.108317	10
90	0.947003	0.0663592	10	3.61273	0.128293	10	2.46292	0.145135	10	3.80439	0.151879	10	2.53817	0.108829	10
105	0.988376	0.0753678	10	3.62368	0.134946	10	3.01362	0.152961	10	3.77969	0.149638	10	2.95896	0.10753	10
120	0.951251	0.0644721	10	3.61803	0.137882	10	2.96717	0.146774	10	3.73485	0.152116	10	2.77331	0.11643	10
135	0.908454	0.0619765	10	3.59465	0.142147	10	2.82508	0.150131	10	3.71737	0.151652	10	2.75005	0.119091	10
150	1.01273	0.0589354	10	3.57425	0.143901	10	2.69341	0.152914	10	3.69365	0.151186	10	2.5049	0.12025	10
165	1.06668	0.0609104	10	3.5619	0.146403	10	2.55358	0.143757	10	3.65766	0.153352	10	2.38529	0.129362	10
180	1.08769	0.0700213	10	3.52686	0.15142	10	2.49932	0.146826	10	3.63433	0.155561	10	2.27367	0.130036	10
195	1.03277	0.0666468	10	3.52534	0.108587	10	2.30346	0.121964	10	3.60217	0.155748	10	2.13841	0.130635	10
210	1.03508	0.0773498	10	3.52212	0.106234	10	2.19825	0.120826	10	3.57464	0.156678	10	2.05659	0.130553	10
225	0.98624	0.0637998	10	3.48431	0.108749	10	2.06412	0.124103	10	3.56534	0.161399	10	1.98427	0.132678	10
240	1.00149	0.0673848	10	3.47581	0.103757	10	1.96579	0.100034	10	3.52996	0.165113	10	1.87046	0.144318	10
255	1.01742	0.0819546	10	3.45318	0.105075	10	1.84021	0.102925	10	3.51409	0.165702	10	1.82963	0.14324	10
270	1.01894	0.0791972	10	3.48799	0.0994807	10	1.78946	0.0948494	10	3.52298	0.16773	10	1.6847	0.148121	10
285	0.983882	0.0746304	10	3.42597	0.0979267	10	1.59495	0.0962198	10	3.48542	0.168409	10	1.53159	0.146551	10
300	1.01843	0.0837086	10	3.40842	0.101934	10	1.40436	0.09611	10	3.45637	0.170047	10	1.33591	0.149179	10

## Sheet: Fig. 3D
Time (sec)	KB-R7943			Fe2+			Fe3+			KB-Fe2+			KB-Fe3+
	Mean	SD	N	Mean	SD	N	Mean	SD	N	Mean	SD	N	Mean	SD	N
0	0.956584	0.0744929	10	1.05441	0.0174203	10	1.03455	0.0231592	10	1.01969	0.170122	10	0.989132	0.0633602	10
15	1.01217	0.0830743	10	1.05488	0.0267968	10	1.01518	0.0593474	10	1.06621	0.179073	10	0.947892	0.0537127	10
30	1.07916	0.104099	10	1.08103	0.0316471	10	1.01913	0.017831	10	1.03862	0.16766	10	1.00301	0.0636474	10
45	1.04236	0.0773002	10	1.00892	0.043349	10	1.04248	0.0542828	10	0.956467	0.188827	10	0.942097	0.0531662	10
60	1.04867	0.088368	10	1.05577	0.0192622	10	1.02357	0.0469547	10	1.05799	0.212065	10	0.965112	0.0597763	10
75	1.00163	0.0838181	10	3.65915	0.136136	10	1.69975	0.0954202	10	1.01299	0.125322	10	1.6678	0.130174	10
90	0.946887	0.0822035	10	3.63721	0.118345	10	2.27649	0.0586948	10	1.09738	0.124908	10	2.14504	0.120426	10
105	0.943779	0.0812755	10	3.63831	0.159362	10	3.02505	0.0889472	10	1.10096	0.132741	10	3.21388	0.126825	10
120	0.952892	0.0788973	10	3.56929	0.154513	10	2.92792	0.0908156	10	1.10958	0.136384	10	3.08584	0.134542	10
135	0.933685	0.0793445	10	3.55798	0.177746	10	2.83778	0.0901066	10	0.94927	0.135212	10	2.80217	0.138733	10
150	1.02521	0.0782545	10	3.53786	0.124042	10	2.76035	0.0672498	10	1.07981	0.133131	10	2.7071	0.140381	10
165	1.04731	0.0727372	10	3.49849	0.15036	10	2.65135	0.0768697	10	0.968266	0.135582	10	2.58472	0.14363	10
180	1.02315	0.0599842	10	3.44244	0.128482	10	2.58495	0.0707807	10	0.983174	0.132999	10	2.40352	0.141992	10
195	1.04554	0.0723815	10	3.40776	0.13949	10	2.47798	0.0704876	10	0.929807	0.135381	10	2.38089	0.148359	10
210	0.983454	0.0702431	10	3.36433	0.12547	10	2.2063	0.062165	10	0.91553	0.137213	10	2.27881	0.151537	10
225	0.997683	0.0673261	10	3.55265	0.161923	10	2.1841	0.0757889	10	0.905226	0.137328	10	2.13212	0.148184	10
240	1.01331	0.0841179	10	3.52978	0.151291	10	2.02412	0.0656176	10	0.899992	0.141826	10	2.0096	0.156611	10
255	0.947167	0.0763129	10	3.49597	0.142197	10	1.88681	0.0611452	10	0.895973	0.145152	10	1.91294	0.160432	10
270	0.981071	0.0906099	10	3.48732	0.103569	10	1.67159	0.0358371	10	1.08208	0.144501	10	1.72271	0.164925	10
285	1.07318	0.104157	10	3.43461	0.0929747	10	1.52557	0.0519102	10	1.06491	0.149433	10	1.66409	0.164362	10
300	0.945111	0.086349	10	3.39204	0.111528	10	1.48798	0.0555505	10	0.859808	0.15292	10	1.56364	0.169485	10

[truncated: 15 more sheets: Fig. 3E, Fig. 3F, Fig. 4A, Fig. 4B, Fig. 4C, Fig. 4D, Fig. 4E, Fig. 4F, Fig. 5B, Fig. 6A, Fig. 6B, Fig. 6C, Fig. 6D, Supplementary Fig. 1, Supplemetary Fig. 2]
